# Supplementary material for: Data set on the influence of members of a couple on family vacation decision-making
Source: Data Brief. 2019 Jul 26;25:104233. doi: 10.1016/j.dib.2019.104233 (PMC6702380; doi:10.1016/j.dib.2019.104233)
Supplement: Supplementary file 2 [file mmc2.zip]

Archive with 1 entries (1 files):
- dib_104233_Data in Brief_Raw_R1.sav
